# Supplementary material for: European species of Dendrostoma (Diaporthales)
Source: MycoKeys. 2019 Oct 16;59:1–26. doi: 10.3897/mycokeys.59.37966 (PMC6811391; doi:10.3897/mycokeys.59.37966)
Supplement: XML Treatment for Dendrostoma [file mycokeys.59.37966-treatment1.xml]

<!DOCTYPE tp:taxon-treatment
  PUBLIC "-//TaxonX//DTD Taxonomic Treatment Publishing DTD v0 20100105//EN" "tax-treatment-NSO.dtd">
<tp:taxon-treatment xmlns:tp="http://www.plazi.org/taxpub"><tp:treatment-meta><kwd-group><label>Taxon classification</label><kwd><named-content xmlns:xlink="http://www.w3.org/1999/xlink" content-type="kingdom">Fungi</named-content></kwd><kwd><named-content xmlns:xlink="http://www.w3.org/1999/xlink" content-type="order">Diaporthales</named-content></kwd><kwd><named-content xmlns:xlink="http://www.w3.org/1999/xlink" content-type="family">Erythrogloeaceae</named-content></kwd></kwd-group><mixed-citation publication-type="journal"><person-group><name><surname>Jaklitsch</surname><given-names>Walter M.</given-names></name><name><surname>Voglmayr</surname><given-names>Hermann</given-names></name></person-group><article-title>European species of <italic><tp:taxon-name><tp:taxon-name-part taxon-name-part-type="genus" reg="Dendrostoma">Dendrostoma</tp:taxon-name-part></tp:taxon-name></italic> (<tp:taxon-name><tp:taxon-name-part taxon-name-part-type="order">Diaporthales</tp:taxon-name-part></tp:taxon-name>)</article-title><source>MycoKeys</source><day>16</day><month>10</month><year>2019</year><volume>59</volume><fpage>1</fpage><lpage>26</lpage><pub-id pub-id-type="doi">10.3897/mycokeys.59.37966</pub-id></mixed-citation></tp:treatment-meta><tp:nomenclature><tp:taxon-name><object-id xmlns:xlink="http://www.w3.org/1999/xlink" content-type="arpha" xlink:type="simple">E946F7CA-DAE8-574E-8ECB-9AE575144053</object-id>
              <tp:taxon-name-part taxon-name-part-type="genus" reg="Dendrostoma">Dendrostoma</tp:taxon-name-part>
            </tp:taxon-name><tp:taxon-authority>X.L. Fan &amp; C.M. Tian, Persoonia 40: 126 (2018)</tp:taxon-authority></tp:nomenclature><tp:treatment-sec sec-type="type species" id="SECID0ER6BI"><title>Type species.</title><p><italic><tp:taxon-name><tp:taxon-name-part taxon-name-part-type="genus" reg="Dendrostoma">Dendrostoma</tp:taxon-name-part> <tp:taxon-name-part taxon-name-part-type="species" reg="mali">mali</tp:taxon-name-part></tp:taxon-name></italic> X.L. Fan &amp; C.M. Tian.</p></tp:treatment-sec><tp:treatment-sec sec-type="description" id="SECID0ECACI"><title>Description, emended here.</title><p><italic>Sexual morph</italic>: <italic>pseudostromata</italic> immersed in bark and erumpent, causing a pustulate bark surface, consisting of an ectostromatic disc and entostroma with embedded ascomata. <italic>Ectostromatic disc</italic> flat or convex, surrounded by bark flaps. <italic>Entostroma</italic> light-coloured, prosenchymatous to nearly pseudoparenchymatous, mixed with bark cells, sometimes forming a more-or-less conical central column beneath the disc. <italic>Stromatic zones</italic> lacking or sometimes bark dorsally darkened. <italic>Ascomata</italic> perithecial, subglobose. <italic>Ostioles</italic> flat in the disc or slightly projecting, cylindrical, often with conical apical part. <italic>Paraphyses</italic> deliquescent. <italic>Asci</italic> oblong, fusoid, narrowly clavate or subellipsoid, with a refractive apical ring, containing (4–)6–8 ascospores in various arrangements, becoming detached at maturity. <italic>Ascospores</italic> hyaline, ellipsoid, fusoid, oblong to subacicular, often inequilateral, straight to curved, bicellular, more-or-less constricted at the median or eccentric septum, smooth, with 2–4 drops or multiguttulate, often with gelatinous terminal appendages. <italic>Asexual morph</italic>: <italic>conidiomata</italic> acervular, either forming lateral locules on the ostiolar level of sexual pseudostromata or separate, conical to pulvinate, immersed-erumpent from bark; wall pseudoparenchymatous. Often a pseudoparenchymatous conical central column present beneath the covering layer. <italic>Conidiophores</italic> non-differentiated, hypha-like or reduced to conidiogenous cells. <italic>Conidiogenous cells</italic> phialidic, lining the inner walls of cavities, subcylindrical to ampulliform, hyaline, shades of brown with age. <italic>Conidia</italic> hyaline, aseptate, smooth, multiguttulate or not, thin-walled, oblong, ellipsoid to fusoid, straight or curved.</p></tp:treatment-sec></tp:taxon-treatment>
