# Supplementary material for: European species of Dendrostoma (Diaporthales)
Source: MycoKeys. 2019 Oct 16;59:1–26. doi: 10.3897/mycokeys.59.37966 (PMC6811391; doi:10.3897/mycokeys.59.37966)
Supplement: XML Treatment for Dendrostoma atlanticum [file mycokeys.59.37966-treatment2.xml]

<!DOCTYPE tp:taxon-treatment
  PUBLIC "-//TaxonX//DTD Taxonomic Treatment Publishing DTD v0 20100105//EN" "tax-treatment-NSO.dtd">
<tp:taxon-treatment xmlns:tp="http://www.plazi.org/taxpub"><tp:treatment-meta><kwd-group><label>Taxon classification</label><kwd><named-content xmlns:xlink="http://www.w3.org/1999/xlink" content-type="kingdom">Fungi</named-content></kwd><kwd><named-content xmlns:xlink="http://www.w3.org/1999/xlink" content-type="order">Diaporthales</named-content></kwd><kwd><named-content xmlns:xlink="http://www.w3.org/1999/xlink" content-type="family">Erythrogloeaceae</named-content></kwd></kwd-group><mixed-citation publication-type="journal"><person-group><name><surname>Jaklitsch</surname><given-names>Walter M.</given-names></name><name><surname>Voglmayr</surname><given-names>Hermann</given-names></name></person-group><article-title>European species of <italic><tp:taxon-name><tp:taxon-name-part taxon-name-part-type="genus" reg="Dendrostoma">Dendrostoma</tp:taxon-name-part></tp:taxon-name></italic> (<tp:taxon-name><tp:taxon-name-part taxon-name-part-type="order">Diaporthales</tp:taxon-name-part></tp:taxon-name>)</article-title><source>MycoKeys</source><day>16</day><month>10</month><year>2019</year><volume>59</volume><fpage>1</fpage><lpage>26</lpage><pub-id pub-id-type="doi">10.3897/mycokeys.59.37966</pub-id></mixed-citation></tp:treatment-meta><tp:nomenclature><tp:taxon-name><object-id xmlns:xlink="http://www.w3.org/1999/xlink" content-type="arpha" xlink:type="simple">85B0A4DA-CE77-5FFC-B208-521D1DABACF8</object-id>
              <tp:taxon-name-part taxon-name-part-type="genus" reg="Dendrostoma">Dendrostoma</tp:taxon-name-part>
              <tp:taxon-name-part taxon-name-part-type="species" reg="atlanticum">atlanticum</tp:taxon-name-part>
              <object-id xmlns:xlink="http://www.w3.org/1999/xlink" content-type="mycobank" xlink:type="simple">832515</object-id>
            </tp:taxon-name><tp:taxon-authority>Voglmayr &amp; Jaklitsch</tp:taxon-authority><tp:taxon-status xmlns:xlink="http://www.w3.org/1999/xlink" xlink:type="simple">sp. nov.</tp:taxon-status><xref ref-type="fig" rid="F3">Figures 3</xref><xref ref-type="fig" rid="F4">, 4</xref></tp:nomenclature><tp:treatment-sec sec-type="diagnosis" id="SECID0EXCCI"><title>Diagnosis.</title><p><italic><tp:taxon-name><tp:taxon-name-part taxon-name-part-type="genus" reg="Dendrostoma">Dendrostoma</tp:taxon-name-part> <tp:taxon-name-part taxon-name-part-type="species" reg="atlanticum">atlanticum</tp:taxon-name-part></tp:taxon-name></italic> is recognized by clay-coloured ectostromatic discs and ascospores having large guttules and bristle-like appendages.</p></tp:treatment-sec><tp:treatment-sec sec-type="Holotype" id="SECID0EIDCI"><title>Holotype.</title><p>France, Bretagne, Dépt. Morbihan (56), Saint Martin sur Oust, Beauvais, on twigs of <italic><tp:taxon-name><tp:taxon-name-part taxon-name-part-type="genus" reg="Castanea">Castanea</tp:taxon-name-part> <tp:taxon-name-part taxon-name-part-type="species" reg="sativa">sativa</tp:taxon-name-part></tp:taxon-name></italic>, soc. immature <italic><tp:taxon-name><tp:taxon-name-part taxon-name-part-type="genus" reg="Valsaria">Valsaria</tp:taxon-name-part></tp:taxon-name></italic> sp., 15 Jan. 2016, A. Delannoy (<named-content xmlns:xlink="http://www.w3.org/1999/xlink" content-type="dwc:institutional_code" xlink:type="simple">WU</named-content> 37024; ex-type culture <abbrev xmlns:xlink="http://www.w3.org/1999/xlink" content-type="institution" xlink:title="Culture collection of the Westerdijk Fungal Biodiversity Institute, Utrecht, The Netherlands" id="ABBRID0EIECI" xlink:type="simple">CBS</abbrev> 145804 = D196).</p></tp:treatment-sec><tp:treatment-sec sec-type="etymology" id="SECID0ENECI"><title>Etymology.</title><p><italic><tp:taxon-name><tp:taxon-name-part taxon-name-part-type="genus" reg="Atlanticum">Atlanticum</tp:taxon-name-part></tp:taxon-name></italic>, referring to its occurrence in the Atlantic region.</p></tp:treatment-sec><tp:treatment-sec sec-type="description" id="SECID0E1ECI"><title>Description.</title><p><italic>Sexual morph</italic>: <italic>pseudostromata</italic> 1–4.5 mm in their widest dimension in cross section, bluntly conical or pulvinate, circular, elliptic or irregular in outline, scattered, gregarious to confluent up to 7 mm length. <italic>Ectostromatic discs</italic> 0.4–2 mm in their widest dimension, distinct and conspicuous, projecting up to 0.5(–1) mm from the bark surface, pulvinate, circular, angular or fusoid in outline, with flat or convex top, initially whitish, turning pale to dark clay-coloured, splitting the periderm, often surrounded by bark flaps. <italic>Ostioles</italic> 1–40 per disc, often originating eccentrically from the perithecial venter, arranged in ring-like configuration or variably filling the disc, (44–)100–163(–195) µm (<italic>n</italic> = 42) in diameter at the tip, brown to black, cylindrical, sometimes attenuated towards tip, plane with the disc or projecting up to 300 µm; tip usually with dark umbilicate centre. <italic>Entostroma</italic> whitish, yellowish to pale bark coloured, consisting of thin-walled, hyaline to subhyaline 1–3 µm wide hyphae and bark cells. <italic>Perithecia</italic> (390–)480–660(–750) µm (<italic>n</italic> = 35) in diameter, depressed subglobose, collapsing upward upon drying; <italic>peridium</italic> ca 10–30 µm thick, colourless to pale olivaceous, consisting of hyaline to yellowish or pale brownish, thick-walled cells without clear contours, smaller and more-or-less isodiametric outside, larger and compressed inside, very variable, (3–)4–17(–38) in diameter (<italic>n</italic> = 66). <italic>Paraphyses</italic> of broad collapsing threads. <italic>Asci</italic> (64–)71–86(–90) × (11–)13–17(–19) µm (<italic>n</italic> = 35), fusoid to oblong, being released at maturity, containing 8 biseriate ascospores. <italic>Ascospores</italic> (13–)15–18(–20) × (4.3–)5.5–7(–8) µm, l/w (2.1–)2.4–2.9(–3.9) (<italic>n</italic> = 51), ellipsoid, often inequilateral, 2-celled, slightly constricted at the median septum, with the upper cell often slightly wider than the lower, hyaline, with 1–2 large and several small guttules per cell, smooth, with a hyaline, bristle-like, straight to curved appendage (10–)11.5–15.5(–21) × (1.5–)2–2.5(–2.8) µm (<italic>n</italic> = 101) at each end.</p><p><italic>Asexual morph</italic> acervular. <italic>Conidiomata</italic> ca 1–2.2 mm in diameter, bluntly conical, width exceeding height, prosenchymatous. <italic><tp:taxon-name><tp:taxon-name-part taxon-name-part-type="genus" reg="Covering">Covering</tp:taxon-name-part> <tp:taxon-name-part taxon-name-part-type="species" reg="discs">discs</tp:taxon-name-part></tp:taxon-name></italic> 0.3–1.1 mm in diameter, flat to pulvinate, whitish cream to pale reddish brown. Central column whitish to reddish brown, usually darker toward the top; fertile chamber ring-like around the central column; walls and column consisting of pale yellowish brown <italic>textura angularis</italic>, outer wall and outer layer of the column containing numerous crystals. <italic>Phialides</italic> (3.7–)6.3–9.7(–11.5) × (2–)2.5–3.8(–4.7) µm (<italic>n</italic> = 46), arranged in a palisade on hyaline to yellowish, angular cells, ampulliform to lageniform, less commonly cylindrical. <italic>Conidia</italic> 1-celled, hyaline, smooth, dimorphic, both morphs formed in the same locule, either ellipsoid to oblong, (6.4–)7.7–10.2(–11.7) × (4–)4.5–5.7(–6) µm, l/w (1.4–)1.4–2.2(–3) (<italic>n</italic> = 21), with a large guttule and often distinct abscission scar, or cylindrical, (7.7–)10.2–13.5(–15.3) × (2.3–)2.5–3.2(–3.5) µm, l/w (2.8–)3.6–4.7(–5.6) (n = 45), straight or curved, with mostly 3 or 4 confluent guttules.</p></tp:treatment-sec><tp:treatment-sec sec-type="description" id="SECID0E2GCI"><title>Culture characteristics.</title><p>On <abbrev xmlns:xlink="http://www.w3.org/1999/xlink" xlink:title="corn meal dextrose agar" id="ABBRID0EBHCI" xlink:type="simple">CMD</abbrev> at 16 °C in the dark colony more-or-less circular, of loose mycelium, first white, variably covered by white aerial hyphae, becoming dense, forming white and apricot to orange zones, darkening and turning black from the centre, sometimes forming reddish brown dots, spots or tubercles.</p></tp:treatment-sec><tp:treatment-sec sec-type="Other specimen examined" id="SECID0EFHCI"><title>Other specimen examined.</title><p>Spain, Galicia, Pontevedra, O Grove, <named-content xmlns:xlink="http://www.w3.org/1999/xlink" content-type="dwc:verbatimCoordinates" xlink:type="simple"><named-content content-type="geo-json" specific-use="{&#34;type&#34;:&#34;Point&#34;,&#34;coordinates&#34;:[-8.887222,42.467778]}" id="NCID0EOHCI" xlink:type="simple"><named-content content-type="dwc:verbatimCoordinates" xlink:type="simple"><named-content content-type="geo-json" specific-use="{&#34;type&#34;:&#34;Point&#34;,&#34;coordinates&#34;:[-8.887222,42.467778]}" id="NCID0EVHCI" xlink:type="simple">42°28'04"N, 08°53'14"W</named-content></named-content></named-content></named-content>, on twigs of <italic><tp:taxon-name><tp:taxon-name-part taxon-name-part-type="genus" reg="Castanea">Castanea</tp:taxon-name-part> <tp:taxon-name-part taxon-name-part-type="species" reg="sativa">sativa</tp:taxon-name-part></tp:taxon-name></italic>, 4 Nov. 2018, M.A. Delgado (<named-content xmlns:xlink="http://www.w3.org/1999/xlink" content-type="dwc:institutional_code" xlink:type="simple">WU</named-content> 37025; culture D303).</p></tp:treatment-sec><tp:treatment-sec sec-type="notes" id="SECID0EMICI"><title>Notes.</title><p><italic><tp:taxon-name><tp:taxon-name-part taxon-name-part-type="genus" reg="Dendrostoma">Dendrostoma</tp:taxon-name-part> <tp:taxon-name-part taxon-name-part-type="species" reg="atlanticum">atlanticum</tp:taxon-name-part></tp:taxon-name></italic> is easily recognized by its long-pedicellate ascospores having 2–4 large drops, setting it apart from <italic><tp:taxon-name><tp:taxon-name-part taxon-name-part-type="genus" reg="Dendrostoma">D.</tp:taxon-name-part> <tp:taxon-name-part taxon-name-part-type="species" reg="castaneum">castaneum</tp:taxon-name-part></tp:taxon-name></italic>, which has narrow, often curved ascospores with small drops and short appendages. All species described from <italic><tp:taxon-name><tp:taxon-name-part taxon-name-part-type="genus" reg="Castanea">Castanea</tp:taxon-name-part></tp:taxon-name></italic> in China are only known from asexual morphs (<xref ref-type="bibr" rid="B12">Jiang et al. 2019</xref>).</p><fig id="F3" position="float" orientation="portrait"><object-id xmlns:xlink="http://www.w3.org/1999/xlink" content-type="doi" xlink:type="simple">10.3897/mycokeys.59.37966.figure3</object-id><object-id xmlns:xlink="http://www.w3.org/1999/xlink" content-type="arpha" xlink:type="simple">15A8AD83-632F-5C72-A6C0-EDD605B3B2DB</object-id><label>Figure 3.</label><caption><p><italic><tp:taxon-name><tp:taxon-name-part taxon-name-part-type="genus" reg="Dendrostoma">Dendrostoma</tp:taxon-name-part> <tp:taxon-name-part taxon-name-part-type="species" reg="atlanticum">atlanticum</tp:taxon-name-part></tp:taxon-name></italic>. Sexual morph <bold>a–d</bold> ectostromatic discs and ostioles <bold>e</bold> pseudostroma in vertical section <bold>f</bold> pseudostroma in cross section <bold>g</bold> peridium in cross section (in 3% KOH) <bold>h–k</bold> asci <bold>l–r</bold> ascospores. <bold>a–c, f, h, i, k–p</bold><named-content xmlns:xlink="http://www.w3.org/1999/xlink" content-type="dwc:institutional_code" xlink:type="simple">WU</named-content> 37024 = D196), <bold>d, e, g, j, q, r</bold><named-content xmlns:xlink="http://www.w3.org/1999/xlink" content-type="dwc:institutional_code" xlink:type="simple">WU</named-content> 37025 = D303. Scale bars: 1 mm (<bold>f</bold>), 500 µm (<bold>a–e</bold>), 10 µm (<bold>g–r</bold>).</p></caption><graphic xmlns:xlink="http://www.w3.org/1999/xlink" xlink:href="mycokeys-59-001-g003.jpg" position="float" orientation="portrait" xlink:type="simple" id="oo_347170.jpg"><uri content-type="original_file" xlink:type="simple">https://binary.pensoft.net/fig/347170</uri></graphic></fig><fig id="F4" position="float" orientation="portrait"><object-id xmlns:xlink="http://www.w3.org/1999/xlink" content-type="doi" xlink:type="simple">10.3897/mycokeys.59.37966.figure4</object-id><object-id xmlns:xlink="http://www.w3.org/1999/xlink" content-type="arpha" xlink:type="simple">F006030C-F9AD-535F-B3FA-F66A7344D6A1</object-id><label>Figure 4.</label><caption><p><italic><tp:taxon-name><tp:taxon-name-part taxon-name-part-type="genus" reg="Dendrostoma">Dendrostoma</tp:taxon-name-part> <tp:taxon-name-part taxon-name-part-type="species" reg="atlanticum">atlanticum</tp:taxon-name-part></tp:taxon-name></italic> (<named-content xmlns:xlink="http://www.w3.org/1999/xlink" content-type="dwc:institutional_code" xlink:type="simple">WU</named-content> 37024 = D196). Asexual morph <bold>a, b</bold> conidiomata in face view <bold>c</bold> conidioma in vertical section <bold>d</bold> vertical section through fertile chamber and part of the central column <bold>e, f</bold> phialides <bold>g–l</bold> conidia (cylindrical in <bold>g–j</bold>, ellipsoid in <bold>k, l</bold>). <bold>d–l</bold> In 3% KOH. Scale bars: 300 µm (<bold>a–c</bold>), 100 µm (<bold>d</bold>), 10 µm (<bold>e</bold>), 5 µm (<bold>f–l</bold>).</p></caption><graphic xmlns:xlink="http://www.w3.org/1999/xlink" xlink:href="mycokeys-59-001-g004.jpg" position="float" orientation="portrait" xlink:type="simple" id="oo_347171.jpg"><uri content-type="original_file" xlink:type="simple">https://binary.pensoft.net/fig/347171</uri></graphic></fig></tp:treatment-sec><ref-list><ref id="B12"><mixed-citation xmlns:xlink="http://www.w3.org/1999/xlink" xlink:type="simple"><person-group><name name-style="western"><surname>Jiang</surname><given-names>N</given-names></name><name name-style="western"><surname>Fan</surname><given-names>X-L</given-names></name><name name-style="western"><surname>Crous</surname><given-names>PW</given-names></name><name name-style="western"><surname>Tian</surname><given-names>C-M</given-names></name></person-group> (<year>2019</year>) <article-title>Species of <italic><tp:taxon-name><tp:taxon-name-part taxon-name-part-type="genus">Dendrostoma</tp:taxon-name-part></tp:taxon-name></italic> (<tp:taxon-name><tp:taxon-name-part taxon-name-part-type="family">Erythrogloeaceae</tp:taxon-name-part></tp:taxon-name>, <tp:taxon-name><tp:taxon-name-part taxon-name-part-type="order">Diaporthales</tp:taxon-name-part></tp:taxon-name>) associated with chestnut and oak canker diseases in China.</article-title><source>MycoKeys</source><volume>48</volume>: <fpage>67</fpage>–<lpage>96</lpage>. <ext-link xlink:type="simple" ext-link-type="doi" xlink:href="10.3897/mycokeys.48.31715">https://doi.org/10.3897/mycokeys.48.31715</ext-link></mixed-citation></ref></ref-list></tp:taxon-treatment>
