# Supplementary material for: European species of Dendrostoma (Diaporthales)
Source: MycoKeys. 2019 Oct 16;59:1–26. doi: 10.3897/mycokeys.59.37966 (PMC6811391; doi:10.3897/mycokeys.59.37966)
Supplement: XML Treatment for Dendrostoma castaneum [file mycokeys.59.37966-treatment3.xml]

<!DOCTYPE tp:taxon-treatment
  PUBLIC "-//TaxonX//DTD Taxonomic Treatment Publishing DTD v0 20100105//EN" "tax-treatment-NSO.dtd">
<tp:taxon-treatment xmlns:tp="http://www.plazi.org/taxpub"><tp:treatment-meta><kwd-group><label>Taxon classification</label><kwd><named-content xmlns:xlink="http://www.w3.org/1999/xlink" content-type="kingdom">Fungi</named-content></kwd><kwd><named-content xmlns:xlink="http://www.w3.org/1999/xlink" content-type="order">Diaporthales</named-content></kwd><kwd><named-content xmlns:xlink="http://www.w3.org/1999/xlink" content-type="family">Erythrogloeaceae</named-content></kwd></kwd-group><mixed-citation publication-type="journal"><person-group><name><surname>Jaklitsch</surname><given-names>Walter M.</given-names></name><name><surname>Voglmayr</surname><given-names>Hermann</given-names></name></person-group><article-title>European species of <italic><tp:taxon-name><tp:taxon-name-part taxon-name-part-type="genus" reg="Dendrostoma">Dendrostoma</tp:taxon-name-part></tp:taxon-name></italic> (<tp:taxon-name><tp:taxon-name-part taxon-name-part-type="order">Diaporthales</tp:taxon-name-part></tp:taxon-name>)</article-title><source>MycoKeys</source><day>16</day><month>10</month><year>2019</year><volume>59</volume><fpage>1</fpage><lpage>26</lpage><pub-id pub-id-type="doi">10.3897/mycokeys.59.37966</pub-id></mixed-citation></tp:treatment-meta><tp:nomenclature><tp:taxon-name><object-id xmlns:xlink="http://www.w3.org/1999/xlink" content-type="arpha" xlink:type="simple">663BB86E-989B-53AC-B393-21579EE9F1D8</object-id>
              <tp:taxon-name-part taxon-name-part-type="genus" reg="Dendrostoma">Dendrostoma</tp:taxon-name-part>
              <tp:taxon-name-part taxon-name-part-type="species" reg="castaneum">castaneum</tp:taxon-name-part>
              <object-id xmlns:xlink="http://www.w3.org/1999/xlink" content-type="mycobank" xlink:type="simple">832516</object-id>
            </tp:taxon-name><tp:taxon-authority>(Tul. &amp; C. Tul.) Voglmayr &amp; Jaklitsch</tp:taxon-authority><tp:taxon-status xmlns:xlink="http://www.w3.org/1999/xlink" xlink:type="simple">comb. nov.</tp:taxon-status><xref ref-type="fig" rid="F5">Figures 5</xref><xref ref-type="fig" rid="F6">, 6</xref><tp:nomenclature-citation-list><tp:nomenclature-citation><tp:taxon-name>
                  <tp:taxon-name-part taxon-name-part-type="genus" reg="Valsa">Valsa</tp:taxon-name-part> <tp:taxon-name-part taxon-name-part-type="species" reg="castanea">castanea</tp:taxon-name-part></tp:taxon-name><comment>Tul. &amp; C. Tul., Select. fung. carpol. (Paris) 2: 202 (1863) (Basionym).</comment></tp:nomenclature-citation><tp:nomenclature-citation><tp:taxon-name>
                  <tp:taxon-name-part taxon-name-part-type="genus" reg="Amphiporthe"/>
                  <tp:taxon-name-part taxon-name-part-type="species" reg="castanea"/>
                </tp:taxon-name><comment>≡ <tp:taxon-name><tp:taxon-name-part taxon-name-part-type="genus" reg="Amphiporthe">Amphiporthe</tp:taxon-name-part> <tp:taxon-name-part taxon-name-part-type="species" reg="castanea">castanea</tp:taxon-name-part></tp:taxon-name> (Tul. &amp; C. Tul.) M.E. Barr, Mycol. Mem. 7: 142 (1978). </comment></tp:nomenclature-citation><tp:nomenclature-citation><tp:taxon-name>
                  <tp:taxon-name-part taxon-name-part-type="genus" reg="Cryptodiaporthe"/>
                  <tp:taxon-name-part taxon-name-part-type="species" reg="castanea"/>
                </tp:taxon-name><comment>≡ <tp:taxon-name><tp:taxon-name-part taxon-name-part-type="genus" reg="Cryptodiaporthe">Cryptodiaporthe</tp:taxon-name-part> <tp:taxon-name-part taxon-name-part-type="species" reg="castanea">castanea</tp:taxon-name-part></tp:taxon-name> (Tul. &amp; C. Tul.) Wehm., Trans. Br. mycol. Soc. 18(4): 284 (1934) [1933]. </comment></tp:nomenclature-citation><tp:nomenclature-citation><tp:taxon-name>
                  <tp:taxon-name-part taxon-name-part-type="genus" reg="Diaporthe"/>
                  <tp:taxon-name-part taxon-name-part-type="species" reg="castanea"/>
                </tp:taxon-name><comment>≡ <tp:taxon-name><tp:taxon-name-part taxon-name-part-type="genus" reg="Diaporthe">Diaporthe</tp:taxon-name-part> <tp:taxon-name-part taxon-name-part-type="species" reg="castanea">castanea</tp:taxon-name-part></tp:taxon-name> (Tul. &amp; C. Tul.) Sacc., Syll. fung. (<tp:taxon-name>Abellini</tp:taxon-name>) 1: 624 (1882). </comment></tp:nomenclature-citation><tp:nomenclature-citation><tp:taxon-name>
                  <tp:taxon-name-part taxon-name-part-type="genus" reg="Cryptospora"/>
                  <tp:taxon-name-part taxon-name-part-type="species" reg="leiphaemoides"/>
                </tp:taxon-name><comment>= <tp:taxon-name><tp:taxon-name-part taxon-name-part-type="genus" reg="Cryptospora">Cryptospora</tp:taxon-name-part> <tp:taxon-name-part taxon-name-part-type="species" reg="leiphaemoides">leiphaemoides</tp:taxon-name-part></tp:taxon-name> Fuckel, Jb. nassau. Ver. Naturk. 25–26: 323 (1871). </comment></tp:nomenclature-citation><tp:nomenclature-citation><tp:taxon-name>
                  <tp:taxon-name-part taxon-name-part-type="genus" reg="Diaporthe"/>
                  <tp:taxon-name-part taxon-name-part-type="species" reg="leiphaemoides"/>
                </tp:taxon-name><comment>≡ <tp:taxon-name><tp:taxon-name-part taxon-name-part-type="genus" reg="Diaporthe">Diaporthe</tp:taxon-name-part> <tp:taxon-name-part taxon-name-part-type="species" reg="leiphaemoides">leiphaemoides</tp:taxon-name-part></tp:taxon-name> (Fuckel) Sacc., Syll. fung. (<tp:taxon-name>Abellini</tp:taxon-name>) 1: 624 (1882). </comment></tp:nomenclature-citation></tp:nomenclature-citation-list></tp:nomenclature><tp:treatment-sec sec-type="diagnosis" id="SECID0EFTCI"><title>Diagnosis.</title><p><italic><tp:taxon-name><tp:taxon-name-part taxon-name-part-type="genus" reg="Dendrostoma">Dendrostoma</tp:taxon-name-part> <tp:taxon-name-part taxon-name-part-type="species" reg="castaneum">castaneum</tp:taxon-name-part></tp:taxon-name></italic> is recognized by KOH+ purple ostioles, slender ascospores with small drops and subfusiform conidia, and the presence of hyphal conidiophores.</p></tp:treatment-sec><tp:treatment-sec sec-type="description" id="SECID0EWTCI"><title>Description.</title><p><italic>Sexual morph</italic>: <italic>pseudostromata</italic> 0.8–3(–5) mm in their widest dimension in cross section, very variable, flat subconical or lenticular, in outline circular, elliptic or elongate, scattered, gregarious or confluent, and forming elongate patches, lifting the periderm slightly and often becoming visible as a dark zone on the bark surface, causing bumps in bark, splitting the periderm. <italic>Ectostromatic discs</italic> 0.3–2.7 mm in their widest dimension, often ill-defined and variable, cream, yellowish brown to dark brown, flat, surrounded by bark flaps, first present as a covering layer with ostiolar necks subsequently bursting through it, soon crumbling away. <italic>Ostioles</italic> 1–25 per disc, usually arising eccentrically from the perithecial venter, (53–)71–125(–180) µm (<italic>n</italic> = 51) in diameter, bluntly conical or cylindrical with black sides and red, yellowish, or greenish tip, often attenuated to a minute, ca 20–40 µm wide dark centre, in section rounded to angular, sometimes sulcate, variably arranged in the disc, projecting to 0.2 mm, periphysate; red colour of the ostiolar tip turning purple in 3% KOH and yellow in lactic acid. <italic>Entostroma</italic> yellowish to shades of brown, consisting of bark cells and hyaline to yellowish, 1.5–4.5 wide, thin-walled hyphae becoming thicker-walled and forming a pseudoparenchyma in the vicinity of perithecia. <italic>Perithecia</italic> tightly aggregated, (265–)305–460(–600) µm (<italic>n</italic> = 47) in diameter, depressed subglobose to ellipsoid, collapsing upward; <italic>peridium</italic> ca 10–30 µm thick, hyaline, pale olivaceous to brown, in section outside of brown isodiametric to strongly compressed thick-walled cells, inside of compressed and elongated hyaline to brownish cells, in combination (3–)4–15(–28) µm (<italic>n</italic> = 57) in diameter. <italic>Paraphyses</italic> absent at maturity. <italic>Asci</italic> (49–)53–63(–65) × (7.8–)8.5–10.5(–12) µm (<italic>n</italic> = 35), narrowly clavate to subfusoid or oblong, floating freely in the centre, thick-walled at the apex containing a minute refractive ring invisible in 3% KOH, containing 4–8 biseriate ascospores. <italic>Ascospores</italic> (11.5–)14–18(–20) × (3–)3.5–4.5(–5.3) µm, l/w (2.7–)3.5–4.6(–5.4) (<italic>n</italic> = 76), 2-celled, not or slightly constricted at the median or slightly eccentric septum, oblong to inequilaterally ellipsoid, straight to mostly curved, with the upper cell often slightly wider than the lower, broadly rounded at the ends, hyaline, with several minute drops (confluent to 2 larger drops per cell in mounts), smooth, with or without a hyaline, subconical to filiform appendage (2.2–)2.8–4.5(–5.5) × (1.1–)1.3–1.6(–1.8) µm (<italic>n</italic> = 88) at each end invisible in 3% KOH.</p><p><italic>Asexual morph</italic> co-occurring with the sexual morph, acervular, pulvinate, scattered to aggregated, 0.5–2.7 mm in diameter, appearing as superficial discs 0.3–2 mm in diameter, with undulate surface, cream to pale brown and becoming brittle in the centre and nearly black at the periphery and often also indicated as dark zone on the bark surface around the disc; inside consisting of a pale or yellowish brown, loose and brittle central column consisting of pale brown <italic>t. prismatica</italic> and a lateral ring-like, dense, white to distinctly yellow fertile part with even or undulating margin, the latter also raising above the column, outside surrounded by a partly undulating, ca 20–25 µm thick black wall consisting of dark brown <italic>textura angularis</italic> of cells 4–10 µm in diameter at apical and upper peripheral regions, becoming paler downward and being absent at the base and lower sides. Interior of the fertile chambers consisting of isodiametric to elongate hyaline supporting cells and richly and irregularly branched hyphal conidiophores bearing phialides and conidia. Wall, supporting cells and phialides turning dilute violaceous in 3% KOH. <italic>Phialides</italic> arranged on supporting cells in palisades along the walls and on conidiophores, (6–)8.2–12(–15.3) × (1.7–)2.5–3.5(–5) µm (<italic>n</italic> = 80), repetitive, mostly lageniform, often with long necks; conidia also formed on cylindrical pegs and denticles. <italic>Conidia</italic> (6–)6.7–8(–8.8) × (2.5–)3–3.5(–3.7) µm, l/w (1.7–)2.1–2.6(–3.1) (<italic>n</italic> = 85), subfusiform, subclavate or ellipsoid, scar often distinct, smooth, with few minute drops.</p></tp:treatment-sec><tp:treatment-sec sec-type="description" id="SECID0EMVCI"><title>Culture characteristics.</title><p>On <abbrev xmlns:xlink="http://www.w3.org/1999/xlink" xlink:title="corn meal dextrose agar" id="ABBRID0ESVCI" xlink:type="simple">CMD</abbrev> at 16 °C in the dark colony circular, dense, white, covered by white cottony aerial hyphae, partly turning pale apricot, reverse orange, not zonate.</p></tp:treatment-sec><tp:treatment-sec sec-type="material" id="SECID0EWVCI"><title>Specimens examined</title><p>(all on recently detached twigs of <italic><tp:taxon-name><tp:taxon-name-part taxon-name-part-type="genus" reg="Castanea">Castanea</tp:taxon-name-part> <tp:taxon-name-part taxon-name-part-type="species" reg="sativa">sativa</tp:taxon-name-part></tp:taxon-name></italic> on ground). AUSTRIA, Burgenland, Forchtenstein, Kohlstatt, 13 Feb. 2016, H. Voglmayr (<named-content xmlns:xlink="http://www.w3.org/1999/xlink" content-type="dwc:institutional_code" xlink:type="simple">WU</named-content> 37026); Steiermark, near highway A2 exit Steinberg, grid square 9057/1, 26 Oct. 2000, W. Jaklitsch W.J. 1651 (<named-content xmlns:xlink="http://www.w3.org/1999/xlink" content-type="dwc:institutional_code" xlink:type="simple">WU</named-content> 37027); same locality, soc. <italic><tp:taxon-name><tp:taxon-name-part taxon-name-part-type="genus" reg="Cytospora">Cytospora</tp:taxon-name-part></tp:taxon-name></italic> sp., 3 Nov. 2015, W. Jaklitsch &amp; H. Voglmayr (<named-content xmlns:xlink="http://www.w3.org/1999/xlink" content-type="dwc:institutional_code" xlink:type="simple">WU</named-content> 37028; culture <abbrev xmlns:xlink="http://www.w3.org/1999/xlink" content-type="institution" xlink:title="Culture collection of the Westerdijk Fungal Biodiversity Institute, Utrecht, The Netherlands" id="ABBRID0EGXCI" xlink:type="simple">CBS</abbrev> 145803 = D192). ITALY, Sicilia, Etna, above Zafferana Etnea, soc. <italic><tp:taxon-name><tp:taxon-name-part taxon-name-part-type="genus" reg="Cytospora">Cytospora</tp:taxon-name-part></tp:taxon-name></italic> sp. (<italic><tp:taxon-name><tp:taxon-name-part taxon-name-part-type="genus" reg="Valsa">Valsa</tp:taxon-name-part></tp:taxon-name></italic> morph), 17 June 2016, H. Voglmayr &amp; W. Jaklitsch (<named-content xmlns:xlink="http://www.w3.org/1999/xlink" content-type="dwc:institutional_code" xlink:type="simple">WU</named-content> 37029; culture D260); Veneto, Selva di Montello, 8 Apr. 2016, H. Voglmayr &amp; W. Jaklitsch (<named-content xmlns:xlink="http://www.w3.org/1999/xlink" content-type="dwc:institutional_code" xlink:type="simple">WU</named-content> 37030; culture D230).</p></tp:treatment-sec><tp:treatment-sec sec-type="notes" id="SECID0EJYCI"><title>Notes.</title><p>Sizes of pseudostromata and acervuli strongly depend on twig thickness. Remarkably, red colour of the ostiolar tip, when present, turns purple in 3% KOH and yellow in lactic acid, a feature, which is typical of the <tp:taxon-name><tp:taxon-name-part taxon-name-part-type="order">Hypocreales</tp:taxon-name-part></tp:taxon-name> and within the <tp:taxon-name><tp:taxon-name-part taxon-name-part-type="order">Diaporthales</tp:taxon-name-part></tp:taxon-name> otherwise only found in the <tp:taxon-name><tp:taxon-name-part taxon-name-part-type="family">Cryphonectriaceae</tp:taxon-name-part></tp:taxon-name>.</p><p>So far, confirmed records of <italic><tp:taxon-name><tp:taxon-name-part taxon-name-part-type="genus" reg="Dendrostoma">D.</tp:taxon-name-part> <tp:taxon-name-part taxon-name-part-type="species" reg="castaneum">castaneum</tp:taxon-name-part></tp:taxon-name></italic> are only known from Europe where the species is widely co-occurring with its host, <italic><tp:taxon-name><tp:taxon-name-part taxon-name-part-type="genus" reg="Castanea">Castanea</tp:taxon-name-part> <tp:taxon-name-part taxon-name-part-type="species" reg="sativa">sativa</tp:taxon-name-part></tp:taxon-name></italic>. <xref ref-type="bibr" rid="B13">Kobayashi (1970)</xref> reported and illustrated <italic><tp:taxon-name><tp:taxon-name-part taxon-name-part-type="genus" reg="Dendrostoma">D.</tp:taxon-name-part> <tp:taxon-name-part taxon-name-part-type="species" reg="castaneum">castaneum</tp:taxon-name-part></tp:taxon-name></italic> (as <italic><tp:taxon-name><tp:taxon-name-part taxon-name-part-type="genus" reg="Cryptodiaporthe">Cryptodiaporthe</tp:taxon-name-part> <tp:taxon-name-part taxon-name-part-type="species" reg="castanea">castanea</tp:taxon-name-part></tp:taxon-name></italic>) from <italic><tp:taxon-name><tp:taxon-name-part taxon-name-part-type="genus" reg="Castanea">Castanea</tp:taxon-name-part> <tp:taxon-name-part taxon-name-part-type="species" reg="crenata">crenata</tp:taxon-name-part></tp:taxon-name></italic> and <italic><tp:taxon-name><tp:taxon-name-part taxon-name-part-type="genus" reg="Castanea">C.</tp:taxon-name-part> <tp:taxon-name-part taxon-name-part-type="species" reg="mollissima">mollissima</tp:taxon-name-part></tp:taxon-name></italic> in Japan. However, it is unlikely that these collections are conspecific with the European <italic><tp:taxon-name><tp:taxon-name-part taxon-name-part-type="genus" reg="Dendrostoma">D.</tp:taxon-name-part> <tp:taxon-name-part taxon-name-part-type="species" reg="castaneum">castaneum</tp:taxon-name-part></tp:taxon-name></italic>, considering their different spore shape and hosts. The 1 or 2 large guttules per ascospore cell and the ascospore appendages illustrated in <xref ref-type="bibr" rid="B13">Kobayashi (1970</xref>: fig. 32) are similar to <italic><tp:taxon-name><tp:taxon-name-part taxon-name-part-type="genus" reg="Dendrostoma">D.</tp:taxon-name-part> <tp:taxon-name-part taxon-name-part-type="species" reg="atlanticum">atlanticum</tp:taxon-name-part></tp:taxon-name></italic> rather than to <italic><tp:taxon-name><tp:taxon-name-part taxon-name-part-type="genus" reg="Dendrostoma">D.</tp:taxon-name-part> <tp:taxon-name-part taxon-name-part-type="species" reg="castaneum">castaneum</tp:taxon-name-part></tp:taxon-name></italic>. Remarkably, he also reported and illustrated dimorphic conidia for the Japanese collections, which we also observed in <italic><tp:taxon-name><tp:taxon-name-part taxon-name-part-type="genus" reg="Dendrostoma">D.</tp:taxon-name-part> <tp:taxon-name-part taxon-name-part-type="species" reg="atlanticum">atlanticum</tp:taxon-name-part></tp:taxon-name></italic>. Considering hosts and distribution, the Japanese collections likely represent one of the species described by <xref ref-type="bibr" rid="B12">Jiang et al. (2019)</xref> or an undescribed species.</p><fig id="F5" position="float" orientation="portrait"><object-id xmlns:xlink="http://www.w3.org/1999/xlink" content-type="doi" xlink:type="simple">10.3897/mycokeys.59.37966.figure5</object-id><object-id xmlns:xlink="http://www.w3.org/1999/xlink" content-type="arpha" xlink:type="simple">0A69ECE1-3250-5460-840F-9C16CBE7C730</object-id><label>Figure 5.</label><caption><p><italic><tp:taxon-name><tp:taxon-name-part taxon-name-part-type="genus" reg="Dendrostoma">Dendrostoma</tp:taxon-name-part> <tp:taxon-name-part taxon-name-part-type="species" reg="castaneum">castaneum</tp:taxon-name-part></tp:taxon-name></italic>. Sexual morph <bold>a–d</bold> ectostromatic discs and ostioles (in a ostioles breaking through covering layer) <bold>e</bold> pseudostroma in vertical section <bold>f</bold> pseudostroma in cross section <bold>g</bold> peridium in section (in 3% KOH) <bold>h–k</bold> asci <bold>l–s</bold> ascospores <bold>a, c–g, j, k, s</bold><named-content xmlns:xlink="http://www.w3.org/1999/xlink" content-type="dwc:institutional_code" xlink:type="simple">WU</named-content> 37030 = D230 <bold>b, n–r</bold><named-content xmlns:xlink="http://www.w3.org/1999/xlink" content-type="dwc:institutional_code" xlink:type="simple">WU</named-content> 37026 <bold>h, i, l, m</bold><named-content xmlns:xlink="http://www.w3.org/1999/xlink" content-type="dwc:institutional_code" xlink:type="simple">WU</named-content> 37028 = D192. Scale bars: 500 mm (<bold>a, c, d, f</bold>), 200 µm (<bold>b, e</bold>), 20 µm (<bold>g</bold>), 5 µm (<bold>h–s</bold>).</p></caption><graphic xmlns:xlink="http://www.w3.org/1999/xlink" xlink:href="mycokeys-59-001-g005.jpg" position="float" orientation="portrait" xlink:type="simple" id="oo_347172.jpg"><uri content-type="original_file" xlink:type="simple">https://binary.pensoft.net/fig/347172</uri></graphic></fig><fig id="F6" position="float" orientation="portrait"><object-id xmlns:xlink="http://www.w3.org/1999/xlink" content-type="doi" xlink:type="simple">10.3897/mycokeys.59.37966.figure6</object-id><object-id xmlns:xlink="http://www.w3.org/1999/xlink" content-type="arpha" xlink:type="simple">3D1D225F-CE53-57DA-AA68-1DA212A7C181</object-id><label>Figure 6.</label><caption><p><italic><tp:taxon-name><tp:taxon-name-part taxon-name-part-type="genus" reg="Dendrostoma">Dendrostoma</tp:taxon-name-part> <tp:taxon-name-part taxon-name-part-type="species" reg="castaneum">castaneum</tp:taxon-name-part></tp:taxon-name></italic> (<named-content xmlns:xlink="http://www.w3.org/1999/xlink" content-type="dwc:institutional_code" xlink:type="simple">WU</named-content> 37030 = D230). Asexual morph <bold>a</bold> conidioma in face view <bold>b</bold> conidioma in cross section <bold>c, d</bold> conidiomata in vertical section <bold>e</bold> outer upper wall of fertile chamber <bold>f</bold> wall, short conidiophores and phialides (note violaceous tone) <bold>g, h</bold> phialides and hyphal conidiophores <bold>i–m</bold> conidia <bold>f–m</bold> In 3% KOH. Scale bars: 300 µm (<bold>a–d</bold>), 10 µm (<bold>e–g</bold>), 5 µm (<bold>h, i</bold>), 3 µm (<bold>j–m</bold>).</p></caption><graphic xmlns:xlink="http://www.w3.org/1999/xlink" xlink:href="mycokeys-59-001-g006.jpg" position="float" orientation="portrait" xlink:type="simple" id="oo_347173.jpg"><uri content-type="original_file" xlink:type="simple">https://binary.pensoft.net/fig/347173</uri></graphic></fig></tp:treatment-sec><ref-list><ref id="B13"><mixed-citation xmlns:xlink="http://www.w3.org/1999/xlink" xlink:type="simple"><person-group><name name-style="western"><surname>Kobayashi</surname><given-names>T</given-names></name></person-group> (<year>1970</year>) <article-title>Taxonomic studies of Japanese <tp:taxon-name><tp:taxon-name-part taxon-name-part-type="family">Diaporthaceae</tp:taxon-name-part></tp:taxon-name> with special reference to their life-histories.</article-title><source>Bulletin of the Government Forest Experimental Station Meguro</source><volume>226</volume>: <fpage>1</fpage>–<lpage>242</lpage>.</mixed-citation></ref><ref id="B12"><mixed-citation xmlns:xlink="http://www.w3.org/1999/xlink" xlink:type="simple"><person-group><name name-style="western"><surname>Jiang</surname><given-names>N</given-names></name><name name-style="western"><surname>Fan</surname><given-names>X-L</given-names></name><name name-style="western"><surname>Crous</surname><given-names>PW</given-names></name><name name-style="western"><surname>Tian</surname><given-names>C-M</given-names></name></person-group> (<year>2019</year>) <article-title>Species of <italic><tp:taxon-name><tp:taxon-name-part taxon-name-part-type="genus">Dendrostoma</tp:taxon-name-part></tp:taxon-name></italic> (<tp:taxon-name><tp:taxon-name-part taxon-name-part-type="family">Erythrogloeaceae</tp:taxon-name-part></tp:taxon-name>, <tp:taxon-name><tp:taxon-name-part taxon-name-part-type="order">Diaporthales</tp:taxon-name-part></tp:taxon-name>) associated with chestnut and oak canker diseases in China.</article-title><source>MycoKeys</source><volume>48</volume>: <fpage>67</fpage>–<lpage>96</lpage>. <ext-link xlink:type="simple" ext-link-type="doi" xlink:href="10.3897/mycokeys.48.31715">https://doi.org/10.3897/mycokeys.48.31715</ext-link></mixed-citation></ref></ref-list></tp:taxon-treatment>
