# Supplementary material for: European species of Dendrostoma (Diaporthales)
Source: MycoKeys. 2019 Oct 16;59:1–26. doi: 10.3897/mycokeys.59.37966 (PMC6811391; doi:10.3897/mycokeys.59.37966)
Supplement: XML Treatment for Dendrostoma creticum [file mycokeys.59.37966-treatment4.xml]

<!DOCTYPE tp:taxon-treatment
  PUBLIC "-//TaxonX//DTD Taxonomic Treatment Publishing DTD v0 20100105//EN" "tax-treatment-NSO.dtd">
<tp:taxon-treatment xmlns:tp="http://www.plazi.org/taxpub"><tp:treatment-meta><kwd-group><label>Taxon classification</label><kwd><named-content xmlns:xlink="http://www.w3.org/1999/xlink" content-type="kingdom">Fungi</named-content></kwd><kwd><named-content xmlns:xlink="http://www.w3.org/1999/xlink" content-type="order">Diaporthales</named-content></kwd><kwd><named-content xmlns:xlink="http://www.w3.org/1999/xlink" content-type="family">Erythrogloeaceae</named-content></kwd></kwd-group><mixed-citation publication-type="journal"><person-group><name><surname>Jaklitsch</surname><given-names>Walter M.</given-names></name><name><surname>Voglmayr</surname><given-names>Hermann</given-names></name></person-group><article-title>European species of <italic><tp:taxon-name><tp:taxon-name-part taxon-name-part-type="genus" reg="Dendrostoma">Dendrostoma</tp:taxon-name-part></tp:taxon-name></italic> (<tp:taxon-name><tp:taxon-name-part taxon-name-part-type="order">Diaporthales</tp:taxon-name-part></tp:taxon-name>)</article-title><source>MycoKeys</source><day>16</day><month>10</month><year>2019</year><volume>59</volume><fpage>1</fpage><lpage>26</lpage><pub-id pub-id-type="doi">10.3897/mycokeys.59.37966</pub-id></mixed-citation></tp:treatment-meta><tp:nomenclature><tp:taxon-name><object-id xmlns:xlink="http://www.w3.org/1999/xlink" content-type="arpha" xlink:type="simple">FF6D3DB6-1E70-5629-88FC-893E4AC1FE15</object-id>
              <tp:taxon-name-part taxon-name-part-type="genus" reg="Dendrostoma">Dendrostoma</tp:taxon-name-part>
              <tp:taxon-name-part taxon-name-part-type="species" reg="creticum">creticum</tp:taxon-name-part>
              <object-id xmlns:xlink="http://www.w3.org/1999/xlink" content-type="mycobank" xlink:type="simple">832517</object-id>
            </tp:taxon-name><tp:taxon-authority>Voglmayr &amp; Jaklitsch</tp:taxon-authority><tp:taxon-status xmlns:xlink="http://www.w3.org/1999/xlink" xlink:type="simple">sp. nov.</tp:taxon-status><xref ref-type="fig" rid="F7">Figure 7</xref></tp:nomenclature><tp:treatment-sec sec-type="diagnosis" id="SECID0EJCDI"><title>Diagnosis.</title><p><italic><tp:taxon-name><tp:taxon-name-part taxon-name-part-type="genus" reg="Dendrostoma">Dendrostoma</tp:taxon-name-part> <tp:taxon-name-part taxon-name-part-type="species" reg="creticum">creticum</tp:taxon-name-part></tp:taxon-name></italic> is recognized by long, subacicular ascospores.</p></tp:treatment-sec><tp:treatment-sec sec-type="Holotype" id="SECID0E1CDI"><title>Holotype.</title><p>Greece, Crete, near Askifou, <named-content xmlns:xlink="http://www.w3.org/1999/xlink" content-type="dwc:verbatimCoordinates" xlink:type="simple"><named-content content-type="geo-json" specific-use="{&#34;type&#34;:&#34;Point&#34;,&#34;coordinates&#34;:[24.209167,35.296389]}" id="NCID0EDDDI" xlink:type="simple"><named-content content-type="dwc:verbatimCoordinates" xlink:type="simple"><named-content content-type="geo-json" specific-use="{&#34;type&#34;:&#34;Point&#34;,&#34;coordinates&#34;:[24.209167,35.296389]}" id="NCID0EKDDI" xlink:type="simple">35°17'47"N, 24°12'33"E</named-content></named-content></named-content></named-content>, on twigs of <italic><tp:taxon-name><tp:taxon-name-part taxon-name-part-type="genus" reg="Quercus">Quercus</tp:taxon-name-part> <tp:taxon-name-part taxon-name-part-type="species" reg="coccifera">coccifera</tp:taxon-name-part></tp:taxon-name></italic>, soc. <italic><tp:taxon-name><tp:taxon-name-part taxon-name-part-type="genus" reg="Cytospora">Cytospora</tp:taxon-name-part></tp:taxon-name></italic> (<italic><tp:taxon-name><tp:taxon-name-part taxon-name-part-type="genus" reg="Valsa">Valsa</tp:taxon-name-part></tp:taxon-name></italic> morph) sp., 6 June 2015, H. Voglmayr &amp; W. Jaklitsch (<named-content xmlns:xlink="http://www.w3.org/1999/xlink" content-type="dwc:institutional_code" xlink:type="simple">WU</named-content> 37031; ex-type culture <abbrev xmlns:xlink="http://www.w3.org/1999/xlink" content-type="institution" xlink:title="Culture collection of the Westerdijk Fungal Biodiversity Institute, Utrecht, The Netherlands" id="ABBRID0EPEDI" xlink:type="simple">CBS</abbrev> 145802 = D124)</p></tp:treatment-sec><tp:treatment-sec sec-type="etymology" id="SECID0EUEDI"><title>Etymology.</title><p><italic><tp:taxon-name><tp:taxon-name-part taxon-name-part-type="genus" reg="Creticum">Creticum</tp:taxon-name-part></tp:taxon-name></italic>, referring to its occurrence, Crete.</p></tp:treatment-sec><tp:treatment-sec sec-type="description" id="SECID0EBFDI"><title>Description.</title><p><italic>Sexual morph</italic>: <italic>pseudostromata</italic> 0.6–1.6 mm in their widest dimension in cross section, pulvinate, circular, elliptic or irregular in outline, scattered, gregarious to confluent up to 4 mm length, causing small bumps in the bark, splitting the periderm. <italic>Ectostromatic discs</italic> 0.25–1.4 mm in their widest dimension, medium to dark brown, flat or convex, surrounded by bark flaps. <italic>Ostioles</italic> 1–7 per disc, (31–)55–102(–135) µm (<italic>n</italic> = 40) in diameter at the rounded tip, dark brown to black, bluntly conical, plane with the disc or slightly prominent. <italic>Entostroma</italic> pale bark coloured, mottled. <italic>Perithecia</italic> (245–)320–445(–495) µm (<italic>n</italic> = 30) in diameter, depressed-subglobose, collapsing upward; <italic>peridium</italic> ca 10–50 µm thick, a dark brown <italic>textura angularis</italic> in face view, in section outside of dark brown <italic>textura angularis</italic> to strongly compressed cells (4–)7–14(–18) µm (<italic>n</italic> = 30) in diameter, inside of strongly compressed and elongated hyaline cells. <italic>Paraphyses</italic> absent at maturity. <italic>Asci</italic> (66–)71–85(–94) × (8.8–)9.5–11.2(–12.3) µm (<italic>n</italic> = 44), narrowly clavate to subfusoid, floating freely in the centre, containing 8 bi- to triseriate ascospores. <italic>Ascospores</italic> (26–)33–45.5(–52) × (2.7–)3–3.7(–4.6) µm, l/w (6.8–)9.8–14.3(–17.5) (n = 40), 2-celled, slightly constricted at the median or often distinctly eccentric septum, oblong, straight to curved, with the upper cell often slightly wider than the lower, hyaline, multiguttulate, smooth, with or without a hyaline subconical appendage (1.4–)1.5–2.3(–3.2) × (0.6–)0.9–1.3(–1.5) µm (<italic>n</italic> = 25) at each end.</p><p><italic>Asexual morph</italic> unknown.</p></tp:treatment-sec><tp:treatment-sec sec-type="description" id="SECID0ENGDI"><title>Culture characteristics.</title><p>On <abbrev xmlns:xlink="http://www.w3.org/1999/xlink" xlink:title="corn meal dextrose agar" id="ABBRID0ETGDI" xlink:type="simple">CMD</abbrev> at 16 °C in the dark colony circular to irregular, dense, white, partly covered by short, white aerial hyphae, zonate, soon turning dark brown to black with pale apricot spots and margin and apricot to orange pigment diffusing into agar, reverse dark brown with orange margin.</p></tp:treatment-sec><tp:treatment-sec sec-type="notes" id="SECID0EXGDI"><title>Notes.</title><p><italic><tp:taxon-name><tp:taxon-name-part taxon-name-part-type="genus" reg="Dendrostoma">Dendrostoma</tp:taxon-name-part> <tp:taxon-name-part taxon-name-part-type="species" reg="creticum">creticum</tp:taxon-name-part></tp:taxon-name></italic> is similar to the closely related <italic><tp:taxon-name><tp:taxon-name-part taxon-name-part-type="genus" reg="Dendrostoma">D.</tp:taxon-name-part> <tp:taxon-name-part taxon-name-part-type="species" reg="istriacum">istriacum</tp:taxon-name-part></tp:taxon-name></italic> but differs by distinctly longer ascospores, darker ectostromatic discs and a different host species.</p><fig id="F7" position="float" orientation="portrait"><object-id xmlns:xlink="http://www.w3.org/1999/xlink" content-type="doi" xlink:type="simple">10.3897/mycokeys.59.37966.figure7</object-id><object-id xmlns:xlink="http://www.w3.org/1999/xlink" content-type="arpha" xlink:type="simple">BCEFABCB-9DC4-5784-B26E-8132A92DF2C0</object-id><label>Figure 7.</label><caption><p><italic><tp:taxon-name><tp:taxon-name-part taxon-name-part-type="genus" reg="Dendrostoma">Dendrostoma</tp:taxon-name-part> <tp:taxon-name-part taxon-name-part-type="species" reg="creticum">creticum</tp:taxon-name-part></tp:taxon-name></italic> (<named-content xmlns:xlink="http://www.w3.org/1999/xlink" content-type="dwc:institutional_code" xlink:type="simple">WU</named-content> 37031 = D124). <bold>a, b, d</bold> Ectostromatic discs and ostioles in face view <bold>c</bold> pseudostroma in cross section <bold>e</bold> peridium in cross section in 3% KOH <bold>f–i</bold> asci <bold>j–r</bold> ascospores. Scale bars: 200 µm (<bold>a, b, d</bold>), 500 µm (<bold>c</bold>), 10 µm (<bold>e–r</bold>).</p></caption><graphic xmlns:xlink="http://www.w3.org/1999/xlink" xlink:href="mycokeys-59-001-g007.jpg" position="float" orientation="portrait" xlink:type="simple" id="oo_347174.jpg"><uri content-type="original_file" xlink:type="simple">https://binary.pensoft.net/fig/347174</uri></graphic></fig></tp:treatment-sec></tp:taxon-treatment>
