# Supplementary material for: European species of Dendrostoma (Diaporthales)
Source: MycoKeys. 2019 Oct 16;59:1–26. doi: 10.3897/mycokeys.59.37966 (PMC6811391; doi:10.3897/mycokeys.59.37966)
Supplement: XML Treatment for Dendrostoma leiphaemia [file mycokeys.59.37966-treatment6.xml]

<!DOCTYPE tp:taxon-treatment
  PUBLIC "-//TaxonX//DTD Taxonomic Treatment Publishing DTD v0 20100105//EN" "tax-treatment-NSO.dtd">
<tp:taxon-treatment xmlns:tp="http://www.plazi.org/taxpub"><tp:treatment-meta><kwd-group><label>Taxon classification</label><kwd><named-content xmlns:xlink="http://www.w3.org/1999/xlink" content-type="kingdom">Fungi</named-content></kwd><kwd><named-content xmlns:xlink="http://www.w3.org/1999/xlink" content-type="order">Diaporthales</named-content></kwd><kwd><named-content xmlns:xlink="http://www.w3.org/1999/xlink" content-type="family">Erythrogloeaceae</named-content></kwd></kwd-group><mixed-citation publication-type="journal"><person-group><name><surname>Jaklitsch</surname><given-names>Walter M.</given-names></name><name><surname>Voglmayr</surname><given-names>Hermann</given-names></name></person-group><article-title>European species of <italic><tp:taxon-name><tp:taxon-name-part taxon-name-part-type="genus" reg="Dendrostoma">Dendrostoma</tp:taxon-name-part></tp:taxon-name></italic> (<tp:taxon-name><tp:taxon-name-part taxon-name-part-type="order">Diaporthales</tp:taxon-name-part></tp:taxon-name>)</article-title><source>MycoKeys</source><day>16</day><month>10</month><year>2019</year><volume>59</volume><fpage>1</fpage><lpage>26</lpage><pub-id pub-id-type="doi">10.3897/mycokeys.59.37966</pub-id></mixed-citation></tp:treatment-meta><tp:nomenclature><tp:taxon-name><object-id xmlns:xlink="http://www.w3.org/1999/xlink" content-type="arpha" xlink:type="simple">52FCF040-403F-501A-896D-8AB2B45ED82B</object-id>
              <tp:taxon-name-part taxon-name-part-type="genus" reg="Dendrostoma">Dendrostoma</tp:taxon-name-part>
              <tp:taxon-name-part taxon-name-part-type="species" reg="leiphaemia">leiphaemia</tp:taxon-name-part>
            </tp:taxon-name><tp:taxon-authority>(Fr.: Fr.) Senan. &amp; K.D. Hyde, in Senanayake et al., Fungal Diversity 93: 317 (2018).</tp:taxon-authority><xref ref-type="fig" rid="F9">Figure 9</xref><tp:nomenclature-citation-list><tp:nomenclature-citation><tp:taxon-name>
                  <tp:taxon-name-part taxon-name-part-type="genus" reg="Sphaeria">Sphaeria</tp:taxon-name-part> <tp:taxon-name-part taxon-name-part-type="species" reg="leiphaemia">leiphaemia</tp:taxon-name-part></tp:taxon-name><comment>Fr., Syst. mycol. (Lundae) 2(2): 399 (1823) (Basionym).</comment></tp:nomenclature-citation><tp:nomenclature-citation><tp:taxon-name>
                  <tp:taxon-name-part taxon-name-part-type="genus" reg="Amphiporthe"/>
                  <tp:taxon-name-part taxon-name-part-type="species" reg="leiphaemia"/>
                </tp:taxon-name><comment>≡ <tp:taxon-name><tp:taxon-name-part taxon-name-part-type="genus" reg="Amphiporthe">Amphiporthe</tp:taxon-name-part> <tp:taxon-name-part taxon-name-part-type="species" reg="leiphaemia">leiphaemia</tp:taxon-name-part></tp:taxon-name> (Fr.) Butin, Sydowia 33: 22 (1980). </comment></tp:nomenclature-citation><tp:nomenclature-citation><tp:taxon-name>
                  <tp:taxon-name-part taxon-name-part-type="genus" reg="Diaporthe"/>
                  <tp:taxon-name-part taxon-name-part-type="species" reg="leiphaemia"/>
                </tp:taxon-name><comment>≡ <tp:taxon-name><tp:taxon-name-part taxon-name-part-type="genus" reg="Diaporthe">Diaporthe</tp:taxon-name-part> <tp:taxon-name-part taxon-name-part-type="species" reg="leiphaemia">leiphaemia</tp:taxon-name-part></tp:taxon-name> (Fr. : Fr.) Sacc. [as ‘leiphaema’], Atti Soc. Veneto-Trent. Sci. Nat. 2(1): 135 (1873). </comment></tp:nomenclature-citation><tp:nomenclature-citation><tp:taxon-name>
                  <tp:taxon-name-part taxon-name-part-type="genus" reg="Valsa"/>
                  <tp:taxon-name-part taxon-name-part-type="species" reg="leiphaemia"/>
                </tp:taxon-name><comment>≡ <tp:taxon-name><tp:taxon-name-part taxon-name-part-type="genus" reg="Valsa">Valsa</tp:taxon-name-part> <tp:taxon-name-part taxon-name-part-type="species" reg="leiphaemia">leiphaemia</tp:taxon-name-part></tp:taxon-name> (Fr.) Fr., Summa veg. Scand., Sectio Post. (Stockholm): 412 (1849). </comment></tp:nomenclature-citation></tp:nomenclature-citation-list></tp:nomenclature><tp:treatment-sec sec-type="diagnosis" id="SECID0EMXDI"><title>Diagnosis.</title><p><italic><tp:taxon-name><tp:taxon-name-part taxon-name-part-type="genus" reg="Dendrostoma">Dendrostoma</tp:taxon-name-part> <tp:taxon-name-part taxon-name-part-type="species" reg="leiphaemia">leiphaemia</tp:taxon-name-part></tp:taxon-name></italic> is recognized by conspicuous ectostromatic discs, broad conical ostiolar necks, and broad multiguttulate ascospores.</p></tp:treatment-sec><tp:treatment-sec sec-type="description" id="SECID0E4XDI"><title>Description.</title><p><italic>Sexual morph</italic>: <italic>pseudostromata</italic> 1–5 mm in their widest dimension in cross section, pulvinate to conical, circular, elliptic or irregular in outline, scattered, aggregated to confluent, sometimes forming lines of up to 15 mm length, causing conspicuous bumps and lesions in the bark; dark brown dorsal zones present within the bark, absent in basal regions. <italic>Ectostromatic discs</italic> 0.35–2.5 mm in their widest dimension, conspicuous, whitish, cream, pale brown, pale yellowish brown to dull brown, fusoid, triangular to circular in section, flat or convex, often surrounded by bark flaps, elevated up to 1.3 mm beyond the bark surface, brittle to powdery, first present as a covering layer with ostiolar necks subsequently bursting through it, eventually crumbling away. <italic>Ostioles</italic> 1–30 per disc, (88–)124–220(–336) µm (<italic>n</italic> = 64) in diameter, dark brown, black, or reddish brown with black, rarely yellowish tip, cylindrical with conical apical part, attenuated to 35–90(–180) µm at the rounded, compressed or coarsely sulcate tip, projecting to 250, less commonly 400 µm, white, in upper regions sometimes yellow inside, periphysate, arising centrally to eccentrically from the perithecial venter and slightly convergent above perithecia; turning partly yellow, partly brown in 3% KOH. <italic>Entostroma</italic> whitish to pale yellowish or pale bark-coloured, prosenchymatous to pseudoparenchymatous, the latter particularly in the vicinity of perithecia, consisting of 1.5–5 µm wide hyphae or angular cells, mixed with bark cells. <italic>Perithecia</italic> arranged in valsoid configuration, tightly aggregated, (292–)380–625(–700) µm (<italic>n</italic> = 21) in diameter, globose to depressed-subglobose, with gelatinous contents, collapsing upward; <italic>peridium</italic> ca 7–35 µm thick, pale olivaceous to dark brown, consisting of an outer layer of isodiametric to elongate, thick-walled dark brown cells and an inner layer of compressed elongate, hyaline to brownish, thin-walled cells (5–)6.5–16(–22.5) µm (<italic>n</italic> = 31). <italic>Paraphyses</italic> absent at maturity. <italic>Asci</italic> floating freely in the centre when mature, (49–)58–71(–80) × (9–)10–13.5(–17.5) µm (<italic>n</italic> = 56), clavate, oblong, fusoid to subellipsoid, with a refractive apical ring, containing 8 bi- to triseriate, fasciculate or obliquely uniseriate ascospores. <italic>Ascospores</italic> (15–)16–19(–21) × (3.8–)4.3–5.2(–5.8) µm, l/w (2.7–)3.3–4.1(–4.7) (<italic>n</italic> = 95), 2-celled, not or slightly constricted at the median or slightly eccentric septum, inequilaterally ellipsoid or oblong, straight or curved, with the upper cell sometimes slightly wider than the lower, hyaline, multiguttulate, smooth, lacking appendages.</p><p><italic>Asexual morph</italic> co-occurring with the sexual morph, acervular, either present as locules in lateral regions of pseudostromata above perithecia or forming separate, conical to pulvinate, dorsally blackened <italic>acervuli</italic> 0.9–2.2 mm in diameter, with conical upper part or whitish to cream or brownish, more-or-less circular, continous or deeply fissured discs ca 0.4–1 mm in diameter and whitish-cream, partly hollow interior containing slightly darker fertile chambers meandering through it. Walls and interior consisting of brown or hyaline to pale yellowish brown <italic>textura angularis</italic>. <italic>Phialides</italic> lining inner wall of the cavity, sessile, (4.8–)6.5–11(–12.7) × (1.7–)2–3.8(–5.3) µm (<italic>n</italic> = 16), subcylindrical to lageniform, reddish brown in 3% KOH (when old). <italic>Conidia</italic> (4.8–)7–9.5(–11) × (1.5–)1.8–2.3(–2.5) µm, l/w (2.3–)3.3–4.9(–6.3) (<italic>n</italic> = 50), unicellular, cylindrical, oblong, subclavate, rhomboid or narrowly ellipsoid, straight to slightly curved, often with a truncate or acute end, hyaline, turning pinkish-yellowish in 3% KOH, smooth, with minute terminal drops, adhering together in masses when old.</p></tp:treatment-sec><tp:treatment-sec sec-type="description" id="SECID0ERZDI"><title>Culture characteristics.</title><p>On <abbrev xmlns:xlink="http://www.w3.org/1999/xlink" xlink:title="corn meal dextrose agar" id="ABBRID0EXZDI" xlink:type="simple">CMD</abbrev> at 16 °C in the dark, colony irregular or dimorphic, dense, white, partly covered by short white aerial hyphae, zonate, soon turning dark brown to black with red or reddish brown spots, reverse dark brown, reddish brown with white, pale apricot or reddish brown spots and margins.</p></tp:treatment-sec><tp:treatment-sec sec-type="material" id="SECID0E2ZDI"><title>Specimens examined.</title><p>AUSTRIA, Kärnten, St. Margareten im Rosental, shrubs in front of the Stariwald, grid square 9452/4, on branches of <italic><tp:taxon-name><tp:taxon-name-part taxon-name-part-type="genus" reg="Quercus">Quercus</tp:taxon-name-part> <tp:taxon-name-part taxon-name-part-type="species" reg="petraea">petraea</tp:taxon-name-part></tp:taxon-name></italic>, 9 Jan. 1995, W. Jaklitsch W.J. 443 (<named-content xmlns:xlink="http://www.w3.org/1999/xlink" content-type="dwc:institutional_code" xlink:type="simple">WU</named-content> 37034); same area, 31 Dec. 1997, W. Jaklitsch W.J. 1122 (<named-content xmlns:xlink="http://www.w3.org/1999/xlink" content-type="dwc:institutional_code" xlink:type="simple">WU</named-content> 37035); Niederösterreich, Hagenbrunn, Bisamberg east side, grid square 7664/3, on twigs of <italic><tp:taxon-name><tp:taxon-name-part taxon-name-part-type="genus" reg="Quercus">Quercus</tp:taxon-name-part> <tp:taxon-name-part taxon-name-part-type="species" reg="petraea">petraea</tp:taxon-name-part></tp:taxon-name></italic>, 30 Oct. 1999, W. Jaklitsch W.J. 1396 (<named-content xmlns:xlink="http://www.w3.org/1999/xlink" content-type="dwc:institutional_code" xlink:type="simple">WU</named-content> 37036); Mannersdorf am Leithagebirge, on twigs of <italic><tp:taxon-name><tp:taxon-name-part taxon-name-part-type="genus" reg="Quercus">Quercus</tp:taxon-name-part> <tp:taxon-name-part taxon-name-part-type="species" reg="petraea">petraea</tp:taxon-name-part></tp:taxon-name></italic>, 12 Mar. 2016, H. Voglmayr (specimen lost); Mühlleiten, Herrnau, on branches of <italic><tp:taxon-name><tp:taxon-name-part taxon-name-part-type="genus" reg="Quercus">Quercus</tp:taxon-name-part> <tp:taxon-name-part taxon-name-part-type="species" reg="petraea">petraea</tp:taxon-name-part></tp:taxon-name></italic>, 29 Mar. 2015, H. Voglmayr (<named-content xmlns:xlink="http://www.w3.org/1999/xlink" content-type="dwc:institutional_code" xlink:type="simple">WU</named-content> 37037; culture <abbrev xmlns:xlink="http://www.w3.org/1999/xlink" content-type="institution" xlink:title="Culture collection of the Westerdijk Fungal Biodiversity Institute, Utrecht, The Netherlands" id="ABBRID0EN3DI" xlink:type="simple">CBS</abbrev> 145800 = D105); Oberösterreich, Unterach am Attersee, Stockwinkl, Egelsee, grid square 8147/3, on branch of <italic><tp:taxon-name><tp:taxon-name-part taxon-name-part-type="genus" reg="Quercus">Quercus</tp:taxon-name-part> <tp:taxon-name-part taxon-name-part-type="species" reg="petraea">petraea</tp:taxon-name-part></tp:taxon-name></italic>, 25 May 1996, W. Jaklitsch W.J. 880 (<named-content xmlns:xlink="http://www.w3.org/1999/xlink" content-type="dwc:institutional_code" xlink:type="simple">WU</named-content> 37038); Steiermark, Wundschuh, Kaiserwald, at the Seerestaurant, grid square 9058/4, on branch of <italic><tp:taxon-name><tp:taxon-name-part taxon-name-part-type="genus" reg="Quercus">Quercus</tp:taxon-name-part> <tp:taxon-name-part taxon-name-part-type="species" reg="petraea">petraea</tp:taxon-name-part></tp:taxon-name></italic>, 10 Sep. 2002, W. Jaklitsch W.J. 1936 (BPI 843342; culture A.R. 3874); Vienna, 19<sup>th</sup> district, at the Cobenzl, grid square 7763/2, on branches of <italic><tp:taxon-name><tp:taxon-name-part taxon-name-part-type="genus" reg="Quercus">Quercus</tp:taxon-name-part> <tp:taxon-name-part taxon-name-part-type="species" reg="cerris">cerris</tp:taxon-name-part></tp:taxon-name></italic>, 11 Feb 1995, W. Jaklitsch W.J. 482 (<named-content xmlns:xlink="http://www.w3.org/1999/xlink" content-type="dwc:institutional_code" xlink:type="simple">WU</named-content> 37039); same area and host, 27 Feb. 1999, W. Jaklitsch W.J. 1286 (<named-content xmlns:xlink="http://www.w3.org/1999/xlink" content-type="dwc:institutional_code" xlink:type="simple">WU</named-content> 37040). POLAND, E Grajewo, Kuligi, on branches of <italic><tp:taxon-name><tp:taxon-name-part taxon-name-part-type="genus" reg="Quercus">Quercus</tp:taxon-name-part> <tp:taxon-name-part taxon-name-part-type="species" reg="robur">robur</tp:taxon-name-part></tp:taxon-name></italic>, 28 July 2015, H. Voglmayr (<named-content xmlns:xlink="http://www.w3.org/1999/xlink" content-type="dwc:institutional_code" xlink:type="simple">WU</named-content> 37041; culture D144).</p></tp:treatment-sec><tp:treatment-sec sec-type="notes" id="SECID0EA6DI"><title>Notes.</title><p>Asexual fructifications of this species are reported to have dimorphic conidia (<xref ref-type="bibr" rid="B1">Butin 1980</xref>; <xref ref-type="bibr" rid="B31">Wehmeyer 1933</xref>). However, for the description above only overmature material with a single type of conidia was available, the measurements of which agree with the cylindrical form given as 7–12 × 1.5–2 µm by <xref ref-type="bibr" rid="B31">Wehmeyer (1933)</xref>, but their shape is more variable, possibly due to their age. As <xref ref-type="bibr" rid="B1">Butin (1980)</xref> observed, the asexual morph precedes the sexual morph and may still be present as separate acervuli among sexual pseudostromata or as locules within the periphery of the latter.</p><fig id="F9" position="float" orientation="portrait"><object-id xmlns:xlink="http://www.w3.org/1999/xlink" content-type="doi" xlink:type="simple">10.3897/mycokeys.59.37966.figure9</object-id><object-id xmlns:xlink="http://www.w3.org/1999/xlink" content-type="arpha" xlink:type="simple">5C3E54FB-D047-5766-9921-48F1FA19FB7F</object-id><label>Figure 9.</label><caption><p><italic><tp:taxon-name><tp:taxon-name-part taxon-name-part-type="genus" reg="Dendrostoma">Dendrostoma</tp:taxon-name-part> <tp:taxon-name-part taxon-name-part-type="species" reg="leiphaemia">leiphaemia</tp:taxon-name-part></tp:taxon-name></italic>. <bold>a–s</bold> Sexual morph <bold>a–e</bold> ectostromatic discs and ostioles <bold>f</bold> pseudostroma in cross section <bold>g</bold> pseudostroma in vertical section <bold>h</bold> peridium in cross section <bold>i, n–s</bold> ascospores <bold>j–m</bold> asci <bold>t–z</bold> asexual morph <bold>t</bold> conidioma in cross section <bold>u, v</bold> phialides <bold>w–z</bold> conidia; <bold>a, d–g, t–z</bold><named-content xmlns:xlink="http://www.w3.org/1999/xlink" content-type="dwc:institutional_code" xlink:type="simple">WU</named-content> 37037 (D105), <bold>b</bold><named-content xmlns:xlink="http://www.w3.org/1999/xlink" content-type="dwc:institutional_code" xlink:type="simple">WU</named-content> 37036 <bold>c, h, j, k, n</bold><named-content xmlns:xlink="http://www.w3.org/1999/xlink" content-type="dwc:institutional_code" xlink:type="simple">WU</named-content> 37038 <bold>i, l, m, p–s</bold> Mannersdorf <bold>o</bold><named-content xmlns:xlink="http://www.w3.org/1999/xlink" content-type="dwc:institutional_code" xlink:type="simple">WU</named-content> 37040. <bold>h, j, k, n, o, u–z</bold> In 3% KOH. Scale bars: 500 µm (<bold>a–g, t</bold>), 20 µm (<bold>h</bold>), 10 µm (<bold>j–m</bold>), 5 µm (<bold>i, n–s, u</bold>), 3 µm (<bold>v–z</bold>).</p></caption><graphic xmlns:xlink="http://www.w3.org/1999/xlink" xlink:href="mycokeys-59-001-g009.jpg" position="float" orientation="portrait" xlink:type="simple" id="oo_347176.jpg"><uri content-type="original_file" xlink:type="simple">https://binary.pensoft.net/fig/347176</uri></graphic></fig></tp:treatment-sec><ref-list><ref id="B1"><mixed-citation xmlns:xlink="http://www.w3.org/1999/xlink" xlink:type="simple"><person-group><name name-style="western"><surname>Butin</surname><given-names>H</given-names></name></person-group> (<year>1980</year>) <article-title>Über einige <italic><tp:taxon-name><tp:taxon-name-part taxon-name-part-type="genus">Phomopsis</tp:taxon-name-part></tp:taxon-name></italic>-Arten der Eiche einschließlich <italic><tp:taxon-name><tp:taxon-name-part taxon-name-part-type="genus">Fusicoccum</tp:taxon-name-part> <tp:taxon-name-part taxon-name-part-type="species">quercus</tp:taxon-name-part></tp:taxon-name></italic> Oudemans.</article-title><source>Sydowia</source><volume>33</volume>: <fpage>18</fpage>–<lpage>28</lpage>. <ext-link xlink:type="simple" ext-link-type="uri" xlink:href="https://www.zobodat.at/pdf/Sydowia_33_0018-0028.pdf">https://www.zobodat.at/pdf/Sydowia_33_0018-0028.pdf</ext-link></mixed-citation></ref><ref id="B31"><mixed-citation xmlns:xlink="http://www.w3.org/1999/xlink" xlink:type="simple"><person-group><name name-style="western"><surname>Wehmeyer</surname><given-names>LE</given-names></name></person-group> (<year>1933</year>) <article-title>The genus <italic><tp:taxon-name><tp:taxon-name-part taxon-name-part-type="genus">Diaporthe</tp:taxon-name-part></tp:taxon-name></italic> and its segregates.</article-title><source>University of Michigan Studies: Scientific Series</source><volume>9</volume>: <fpage>1</fpage>–<lpage>349</lpage>.</mixed-citation></ref></ref-list></tp:taxon-treatment>
